# Supplementary material for: Comparative Analysis of Major Flavonoids among Parts of Lactuca indica during Different Growth Periods
Source: Molecules. 2021 Dec 8;26(24):7445. doi: 10.3390/molecules26247445 (PMC8705863; doi:10.3390/molecules26247445)
Supplement: Supplementary file 1 [file molecules-26-07445-s001.zip]

Archive with 1 entries (1 files):
- molecules-1496271-supplementary.pdf
